# Supplementary material for: Sex, density dependence, and urbanization level shape host infection by an obligate endoparasite
Source: PLoS One. 2026 Feb 12;21(2):e0340623. doi: 10.1371/journal.pone.0340623 (PMC12900303; doi:10.1371/journal.pone.0340623)
Supplement: S1 File — (ZIP) [file pone.0340623.s011.zip]

Archive with 9 entries (8 files):
- Data/
- Data/stylop_final.csv
- __MACOSX/Data/._stylop_final.csv
- Data/land_iso_final.csv
- __MACOSX/Data/._land_iso_final.csv
- Data/iso_full_final.csv
- __MACOSX/Data/._iso_full_final.csv
- Data/MacIvor and Hall Data README file.docx
- __MACOSX/Data/._MacIvor and Hall Data README file.docx
