# Supplementary material for: Sex, density dependence, and urbanization level shape host infection by an obligate endoparasite
Source: PLoS One. 2026 Feb 12;21(2):e0340623. doi: 10.1371/journal.pone.0340623 (PMC12900303; doi:10.1371/journal.pone.0340623)
Supplement: S1 File — (ZIP) [file pone.0340623.s011.zip › Data/stylop_final.csv]

Year	SiteCode	Wasp	Sex	Head_width	Body_length	Head_length	Wing_length	Abd_width	# of Strep	Strep	emerged	Left_right	Terg_stern	Seg_num	Note
2013	vDe7G	ISO.vDe7G.11.2013	Female	3.77	15.92	3.52	13.12	3.74	1	STR.vDe7G.1	no	left	terg	3
2013	vDe7G	ISO.vDe7G.12.2013	Female	3.58	15.5	3.11	11.68	2.66	3	STR.vDe7G.2	no	right	terg	4
2013	vDe7G	ISO.vDe7G.12.2013	Female	3.58	15.5	3.11	11.68	2.66	3	STR.vDe7G.3	no	left	terg	4
2013	vDe7G	ISO.vDe7G.12.2013	Female	3.58	15.5	3.11	11.68	2.66	3	STR.vDe7G.4	no	right	terg	2
2013	oemYW	ISO.oemYW.1.2013	Female	3.72	15.71	3.31	12	3.02	2	STR.oemYW.1	no	left	terg	3
2013	oemYW	ISO.oemYW.1.2013	Female	3.72	15.71	3.31	12	3.02	2	STR.oemYW.2	no	right	terg	3
2011	TrRF4	ISO.TrRF4.1.2011	Female	4.1	17	4.56	12.5	3.11	6	STR.TrRF4.1	no	left	terg	2
2011	TrRF4	ISO.TrRF4.1.2011	Female	4.1	17	4.56	12.5	3.11	6	STR.TrRF4.2	no	right	stern	2
2011	TrRF4	ISO.TrRF4.1.2011	Female	4.1	17	4.56	12.5	3.11	6	STR.TrRF4.3	no	right	terg	3
2011	TrRF4	ISO.TrRF4.1.2011	Female	4.1	17	4.56	12.5	3.11	6	STR.TrRF4.4	no	left	stern	4
2011	TrRF4	ISO.TrRF4.1.2011	Female	4.1	17	4.56	12.5	3.11	6	STR.TrRF4.5	no	left	terg	4
2011	TrRF4	ISO.TrRF4.1.2011	Female	4.1	17	4.56	12.5	3.11	6	STR.TrRF4.6	no	left	terg	4
2011	TrRF4	ISO.TrRF4.2.2011	Female	4.2	16.6	3.57	12.99	3.03	1	STR.TrRF4.7	no	left	terg	3
2011	TrRF4	ISO.TrRF4.3.2011	Female	3.9	16	3.64	12.02	N/A	3	STR.TrRF4.8	no	right	terg	2
2011	TrRF4	ISO.TrRF4.3.2011	Female	3.9	16	3.64	12.02	N/A	3	STR.TrRF4.9	no	left	terg	3
2011	TrRF4	ISO.TrRF4.3.2011	Female	3.9	16	3.64	12.02	N/A	3	STR.TrRF4.10	no	left	stern	4
2011	TrRF4	ISO.TrRF4.4.2011	Female	4.1	15.8	N/A	12.93	N/A	1	STR.TrRF4.11	no	right	terg	3
2011	TrRF4	ISO.TrRF4.5.2011	Female	3.7	15.6	3.23	12.09	2.34	3	STR.TrRF4.12	yes	right	terg	2	Half emerged
2011	TrRF4	ISO.TrRF4.5.2011	Female	3.7	15.6	3.23	12.09	2.34	3	STR.TrRF4.13	yes	left	terg	3	Capsule only
2011	TrRF4	ISO.TrRF4.5.2011	Female	3.7	15.6	3.23	12.09	2.34	3	STR.TrRF4.14	yes	left	stern	3	Capsule only
2011	TrRF4	ISO.TrRF4.6.2011	Female	3.5	14.7	2.9	11.01	3.02	3	STR.TrRF4.15	no	right	terg	3
2011	TrRF4	ISO.TrRF4.6.2011	Female	3.5	14.7	2.9	11.01	3.02	3	STR.TrRF4.16	yes	left	terg	3
2011	TrRF4	ISO.TrRF4.6.2011	Female	3.5	14.7	2.9	11.01	3.02	3	STR.TrRF4.17	no	left	terg	4
2012	QiOKk	ISO.QiOKk.1.2012	Male	3.6	15.01	3	11.47	3.35	2	STR.QiOKk.1	no	right	terg	3
2012	QiOKk	ISO.QiOKk.1.2012	Male	3.6	15.01	3	11.47	3.35	2	STR.QiOKk.2	no	right	stern	3
2011	gbEGj	ISO.gbEGj.1.2011	Male	3.3	12	2.54	9.51	2.59	1	STR.gbEGj.1	no	right	terg	3
2011	gbEGj	ISO.gbEGj.2.2011	Female	3.3	15.6	3.51	11.6	N/A	1	STR.gbEGj.2	no	right	terg	3	no picture, dissected out by LP
2011	gbEGj	ISO.gbEGj.3.2011	Female	4.2	13.41	4.02	10.96	2.97	1	STR.gbEGj.3	yes	right	terg	2
2012	gbEGj	ISO.gbEGj.5.2012	Male	3.25	13.32	2.98	11.28	2.53	1	STR.gbEGj.4	no	right	terg	4
2012	SAk6r	ISO.SAk6r.1.2012	Female	3.72	14.54	3.26	11.66	2.76	2	STR.SAk6r.1	no	left	stern	3
2012	SAk6r	ISO.SAk6r.1.2012	Female	3.72	14.54	3.26	11.66	2.76	2	STR.SAk6r.2	no	left	terg	4
2012	SAk6r	ISO.SAk6r.2.2012	Female	3.27	13.05	3.01	10.24	2.84	2	STR.SAk6r.3	no	right	terg	4
2012	SAk6r	ISO.SAk6r.2.2012	Female	3.27	13.05	3.01	10.24	2.84	2	STR.SAk6r.4	no	left	terg	5
2012	SAk6r	ISO.SAk6r.3.2012	Female	2.91	11.96	2.16	9.3	2.61	3	STR.SAk6r.5	no	left	terg	3
2012	SAk6r	ISO.SAk6r.3.2012	Female	2.91	11.96	2.16	9.3	2.61	3	STR.SAk6r.6	no	right	terg	4
2012	SAk6r	ISO.SAk6r.3.2012	Female	2.91	11.96	2.16	9.3	2.61	3	STR.SAk6r.7	no	right	terg	4
2012	dqrON	ISO.dqrON.1.2012	Male	2.9	12.74	3	11.09	2.44	1	STR.dqrON.1	no	right	terg	3
2012	dqrON	ISO.dqrON.2.2012	Male	2.6	11.53	2.84	10.71	2.75	2	STR.dqrON.2	no	right	terg	4
2012	dqrON	ISO.dqrON.2.2012	Male	2.6	11.53	2.84	10.71	2.75	2	STR.dqrON.3	no	left	terg	4
2012	6FUNv	ISO.6FUNv.1.2012	Male	3.5	15.49	2.91	10.95	2.97	2	STR.6FUNv.1	no	right	terg	3
2012	6FUNv	ISO.6FUNv.1.2012	Male	3.5	15.49	2.91	10.95	2.97	2	STR.6FUNv.2	no	left	terg	3
2013	6FUNv	ISO.6FUNv.2.2013	Male	3.1	13.31	2.68	10.11	2.68	2	STR.6FUNv.3	no	right	terg	3
2013	6FUNv	ISO.6FUNv.2.2013	Male	3.1	13.31	2.68	10.11	2.68	2	STR.6FUNv.4	no	left	terg	3
2013	6FUNv	ISO.6FUNv.3.2013	Male	3.02	13.94	2.7	10.79	2.63	1	STR.6FUNv.5	no	left	terg	3
2013	WJHmh	ISO.WJHmh.17.2013	Female	3.73	14.91	3.58	13.03	3.36	1	STR.WJHmh.1	no	left	terg	3
2011	A3kcA	ISO.A3kcA.1.2011	Male	3.1	12.4	2.7	9.34	N/A	1	STR.A3kcA.1	no	left	terg	3
2012	xomGl	ISO.xomGl.1.2012	Male	3.5	12.68	2.78	9.92	2.93	1	STR.xomGl.1	no	left	terg	3
2012	TUJhp	ISO.TUJhp.1.2012	Male	3.17	13.32	2.89	10.68	3.33	2	STR.TUJhp.1	no	left	terg	3
2012	TUJhp	ISO.TUJhp.1.2012	Male	3.17	13.32	2.89	10.68	3.33	2	STR.TUJhp.2	no	right	terg	3
2013	2IVbG	ISO.2IVbG.1.2013	Female	3.55	14.28	3.18	11.58	2.89	2	STR.2IVbG.1	no	left	terg	3	Strange nodes on antennae
2013	2IVbG	ISO.2IVbG.1.2013	Female	3.55	14.28	3.18	11.58	2.89	2	STR.2IVbG.2	no	right	terg	3	Strange nodes on antennae
2013	phL7O	ISO.phL7O.1.2013	Female	3.78	15.9	3.4	11.48	3.16	1	STR.phL7O.1	no	left	terg	3
2013	vnlxz	ISO.vnlxz.1.2013	Female	3.66	14.08	3.3	11.15	3.16	1	STR.vnlxz.1	no	right	terg	4
2012	OxeKC	ISO.OxeKC.1.2012	Female	3.58	15.02	3.18	11.57	2.96	1	STR.OxeKC.1	no	right	terg	4
2013	OxeKC	ISO.OxeKC.2.2013	Male	3.33	13.2	2.69	10.67	2.82	1	STR.OxeKC.2	no	right	terg	3
2012	rZ0ul	ISO.rZ0ul.1.2012	Female	3.5	10.91	3.67	11.25	3.1	1	STR.rZ0ul.1	no	left	terg	3
2011	AZjsh	ISO.AZjsh.1.2011	Female	3.5	15.5	3.64	11.43	2.99	4	STR.AZjsh.1	no	left	terg	3
2011	AZjsh	ISO.AZjsh.1.2011	Female	3.5	15.5	3.64	11.43	2.99	4	STR.AZjsh.2	no	right	terg	3
2011	AZjsh	ISO.AZjsh.1.2011	Female	3.5	15.5	3.64	11.43	2.99	4	STR.AZjsh.3	no	right	terg	4
2011	AZjsh	ISO.AZjsh.1.2011	Female	3.5	15.5	3.64	11.43	2.99	4	STR.AZjsh.4	no	right	terg	4
2012	AZjsh	ISO.AZjsh.5.2012	Male	N/A	N/A	N/A	11.95	3.2	1	STR.AZjsh.5	no	right	terg	3	iso d.n have head
2012	AZjsh	ISO.AZjsh.6.2012	Male	4	14.95	3.54	12.44	N/A	1	STR.AZjsh.6	no	left	terg	4
2012	AZjsh	ISO.AZjsh.7.2012	Male	2.97	14.07	2.89	10.49	2.85	2	STR.AZjsh.7	no	right	terg	4
2012	AZjsh	ISO.AZjsh.7.2012	Male	2.97	14.07	2.89	10.49	2.85	2	STR.AZjsh.8	no	left	terg	4
2013	AZjsh	ISO.AZjsh.28.2013	Female	3.58	13.58	2.92	12.2	3.21	1	STR.AZjsh.9	no	right	stern	3
2013	uijTr	ISO.uijTr.17.2013	Male	2.8	10.87	2.71	8.63	2.62	1	STR.uijTr.1	no	right	terg	3
2011	v8EUT	ISO.v8EUT.1.2011	Female	3.7	15	4.36	11.27	N/A	1	STR.v8EUT.1	no	right	terg	3	A small white mite beside the strep
2012	2GiFE	ISO.2GiFE.1.2012	Male	3.4	12.65	2.53	10.18	2.8	2	STR.2GiFE.1	no	right	terg	3	mite above head
2012	2GiFE	ISO.2GiFE.1.2012	Male	3.4	12.65	2.53	10.18	2.8	2	STR.2GiFE.2	no	left	terg	3
