# Supplementary material for: Sex, density dependence, and urbanization level shape host infection by an obligate endoparasite
Source: PLoS One. 2026 Feb 12;21(2):e0340623. doi: 10.1371/journal.pone.0340623 (PMC12900303; doi:10.1371/journal.pone.0340623)
Supplement: S1 File — (ZIP) [file pone.0340623.s011.zip › Data/land_iso_final.csv]

SiteCode	Type	perc_tree_250	perc_grass_250	perc_urb_250
0450K	Garden	17.15731683	12.10284668	69.94796033
0GSjz	Garden	21.67646174	12.54521509	65.77832317
2GiFE	Roof	21.44696982	17.76123283	60.79179735
2IVbG	Park	79.03057711	17.41868413	3.550738763
6FUNv	Park	40.86983922	32.9563955	26.17376528
6KpHa	Park	90.87793041	7.025031488	1.950771777
7zNYj	Garden	18.76500681	17.19576865	64.03922453
8BqiG	Garden	28.62635256	34.91522812	36.45841932
98vV9	Garden	26.00053193	14.00093546	59.99853261
A3kcA	Roof	40.81016341	30.03267464	29.15716195
a6qJm	Park	41.83699486	32.45611943	25.7068857
AZjsh	Park	50.50611451	17.04278591	32.45109958
BeXKd	Park	66.64870197	17.97785257	15.37344546
CAgNl	Garden	46.96499361	18.33683975	34.21092466
cYKSV	Garden	58.66845693	20.66925667	20.6622864
dqrON	Community	26.94477105	31.45421495	41.601014
fLwK1	Park	10.59479	42.08328611	44.47294484
gbEGj	Garden	42.88979802	14.13179475	42.97840724
hEdHx	Community	18.37268512	43.90976726	37.65389751
iO6vH	Garden	14.29032625	16.44141417	69.10445626
LOMxN	Park	6.535811755	52.01607535	41.44811289
lvTbU	Park	50.74669843	22.65748727	26.5958143
N0NrL	Garden	33.80264105	17.1721456	49.02521336
NTp7f	Roof	14.57542261	15.73218471	69.69239268
oemYW	Garden	65.05607507	12.91726129	22.02666363
OxeKC	Garden	59.54307831	16.95746281	23.49945888
P4Wxh	Garden	30.09083638	15.41191879	54.38736802
P5vps	Park	80.77961216	14.08700222	4.268299965
phL7O	Park	58.42340364	23.07689331	18.43818375
Q1kCz	Park	45.96968935	16.49861081	37.53169985
uijTr	Roof	52.13295847	16.10326456	31.76377697
QiOKk	Garden	36.39335181	10.64583406	52.96081413
rZ0ul	Garden	71.66702741	10.86020243	17.47277016
SAk6r	Garden	43.7723347	18.25061088	37.97705443
SQWq3	Community	-	-	-
sS0ji	Roof	43.36063394	16.57846707	40.06089899
trOmx	Garden	36.44591352	8.883381881	54.6707046
TrRF4	Garden	40.41138051	26.60446138	32.98415811
TUJhp	Park	40.65158016	20.23930282	39.10911702
uISKe	Garden	27.81407754	14.94408899	57.04115549
v8EUT	Garden	31.59296907	16.68470882	51.72232212
vDe7G	Garden	43.9067433	16.89961275	39.19364396
vnlxz	Park	66.89256254	26.42887758	6.599981953
nj3Tv	Park	64.10305049	18.53205311	17.3648964
WJHmh	Park	52.68936791	18.22909193	29.08154017
wk3yD	Garden	23.0223693	22.30454834	54.67308236
xomGl	Community	3.909154158	33.49701788	62.59382796
XvuFi	Park	34.06017297	40.73975134	25.19395376
yLOw6	Garden	36.29915367	15.59087124	47.31262083
Z4sxV	Garden	45.19115419	16.39952895	38.40931686
zUUAk	Garden	11.35662022	16.97008828	71.66356978
h6kO1	Garden	-	-	-
