# Supplementary material for: Sex, density dependence, and urbanization level shape host infection by an obligate endoparasite
Source: PLoS One. 2026 Feb 12;21(2):e0340623. doi: 10.1371/journal.pone.0340623 (PMC12900303; doi:10.1371/journal.pone.0340623)
Supplement: S1 File — (ZIP) [file pone.0340623.s011.zip › Data/iso_full_final.csv]

Year	SiteCode	Wasp	Sex	Head_width	Body_length	Head_length	Wing_length	Abd_width	strep	para
2012	CAgNl	ISO.CAgNl.1.2012	Female	3.37	14.15	3.05	11.88	2.94	0	No
2012	CAgNl	ISO.CAgNl.2.2012	Female	3.34	13.48	2.47	10.58	2.76	0	No
2012	CAgNl	ISO.CAgNl.3.2012	Male	4.08	14.51	3.37	12.96	3.47	0	No
2012	CAgNl	ISO.CAgNl.4.2012	Female	4.14	15.11	3.34	12.9	3.22	0	No
2012	CAgNl	ISO.CAgNl.5.2012	N/A	N/A	N/A	N/A	11.5	2.92	0	No
2012	CAgNl	ISO.CAgNl.6.2012	Male	3.56	13.7	2.72	10.87	2.68	0	No
2012	CAgNl	ISO.CAgNl.7.2012	Female	N/A	N/A	N/A	9.85	2.59	0	No
2012	CAgNl	ISO.CAgNl.8.2012	Female	4.01	14.7	2.87	11.92	2.97	0	No
2012	CAgNl	ISO.CAgNl.9.2012	Male	4.05	14.83	3.31	12.41	3.07	0	No
2012	CAgNl	ISO.CAgNl.10.2012	Female	3.73	14.36	3.41	11.95	2.62	0	No
2012	CAgNl	ISO.CAgNl.11.2012	Female	3.48	12.72	2.95	11.12	2.75	0	No
2012	CAgNl	ISO.CAgNl.12.2012	Female	3.58	13.61	2.95	10.16	2.79	0	No
2012	CAgNl	ISO.CAgNl.13.2012	Female	3.71	13.32	3.42	11.52	2.5	0	No
2012	CAgNl	ISO.CAgNl.14.2012	Female	3.24	13.72	2.78	10.54	2.63	0	No
2012	CAgNl	ISO.CAgNl.15.2012	Female	3.07	13.64	2.68	N/A	2.52	0	No
2012	CAgNl	ISO.CAgNl.16.2012	Female	3.24	13.13	2.99	10.58	2.58	0	No
2012	CAgNl	ISO.CAgNl.17.2012	Female	3.54	14.8	3.03	N/A	3.37	0	No
2012	CAgNl	ISO.CAgNl.18.2012	Female	3.22	12.04	2.86	10.8	2.63	0	No
2011	vDe7G	ISO.vDe7G.1.2011	Male	3.27	12.89	3.06	12.01	2.56	0	No
2011	vDe7G	ISO.vDe7G.2.2011	Female	3.63	14.39	3.16	10.33	2.96	0	No
2011	vDe7G	ISO.vDe7G.3.2011	Female	3.5	14.31	3.52	11.46	2.85	0	No
2011	vDe7G	ISO.vDe7G.4.2011	Male	3.28	13.55	2.92	10.33	2.76	0	No
2011	vDe7G	ISO.vDe7G.5.2011	Female	3.69	15.73	3.53	12.95	3.01	0	No
2011	vDe7G	ISO.vDe7G.6.2011	Female	3.6	14.8	2.95	11.91	2.98	0	No
2011	vDe7G	ISO.vDe7G.7.2011	Male	3.67	13.77	3.28	11.08	2.73	0	No
2011	vDe7G	ISO.vDe7G.8.2011	Male	3.25	12.38	3.15	9.73	2.91	0	No
2011	vDe7G	ISO.vDe7G.9.2011	Male	3.58	14.35	2.86	11.28	2.94	0	No
2011	vDe7G	ISO.vDe7G.10.2011	Male	3.65	13.81	3.57	11.52	3.09	0	No
2013	vDe7G	ISO.vDe7G.11.2013	Female	3.77	15.92	3.52	13.12	3.74	1	Yes
2013	vDe7G	ISO.vDe7G.12.2013	Female	3.58	15.5	3.11	11.68	2.66	3	Yes
2013	vDe7G	ISO.vDe7G.13.2013	Male	3.78	16.07	3.56	12.4	N/A	0	No
2013	vDe7G	ISO.vDe7G.14.2013	Male	3.15	12.33	2.46	10.19	2.53	0	No
2013	vDe7G	ISO.vDe7G.15.2013	Female	3.75	15.1	3.62	12.81	2.82	0	No
2013	vDe7G	ISO.vDe7G.16.2013	Male	3.43	14.62	3.16	12.1	2.86	0	No
2013	vDe7G	ISO.vDe7G.17.2013	Male	2.57	10.9	2.07	8.93	2.08	0	No
2013	vDe7G	ISO.vDe7G.18.2013	Female	3.27	14.18	2.93	11.27	2.53	0	No
2013	vDe7G	ISO.vDe7G.19.2013	Female	3.25	13.61	2.83	10.87	2.48	0	No
2012	N0NrL	ISO.N0NrL.1.2012	Female	4.04	16.05	3.3	12.65	3.17	0	No
2013	N0NrL	ISO.N0NrL.2.2013	Female	3.8	15.84	3.1	N/A	3.05	0	No
2013	N0NrL	ISO.N0NrL.3.2013	Female	3.5	15.59	3.07	12.02	2.77	0	No
2013	N0NrL	ISO.N0NrL.4.2013	Male	3.2	12.59	2.87	10.35	2.54	0	No
2013	N0NrL	ISO.N0NrL.5.2013	Male	2.71	10.42	2.3	8.76	2.91	0	No
2013	oemYW	ISO.oemYW.1.2013	Female	3.72	15.71	3.31	12	3.02	2	Yes
2013	oemYW	ISO.oemYW.2.2013	Male	3.69	14.68	3.2	11.94	2.98	0	No
2013	oemYW	ISO.oemYW.3.2013	Female	3.91	15.1	3.33	12.42	3.03	0	No
2013	oemYW	ISO.oemYW.4.2013	Female	3.73	14.92	3.29	11.94	3.01	0	No
2013	oemYW	ISO.oemYW.5.2013	Female	3.3	13.86	3.18	N/A	2.63	0	No
2013	oemYW	ISO.oemYW.6.2013	Female	3.39	13.13	2.92	10.96	2.74	0	No
2011	TrRF4	ISO.TrRF4.1.2011	Female	4.1	17	4.56	12.5	3.11	6	Yes
2011	TrRF4	ISO.TrRF4.2.2011	Female	4.2	16.6	3.57	12.99	3.03	1	Yes
2011	TrRF4	ISO.TrRF4.3.2011	Female	3.9	16	3.64	12.02	N/A	3	Yes
2011	TrRF4	ISO.TrRF4.4.2011	Female	4.1	15.8	N/A	12.93	N/A	1	Yes
2011	TrRF4	ISO.TrRF4.5.2011	Female	3.7	15.6	3.23	12.09	2.34	3	Yes
2011	TrRF4	ISO.TrRF4.6.2011	Female	3.5	14.7	2.9	11.01	3.02	3	Yes
2011	TrRF4	ISO.TrRF4.7.2011	Male	3.02	12.32	N/A	9.7	2.45	0	No
2011	TrRF4	ISO.TrRF4.8.2011	Female	3.67	14.39	3.45	11.74	2.94	0	No
2011	TrRF4	ISO.TrRF4.9.2011	Male	2.85	11.22	2.45	9.03	2.32	0	No
2011	TrRF4	ISO.TrRF4.10.2011	Female	3.5	14.27	3.63	11.58	2.83	0	No
2011	TrRF4	ISO.TrRF4.11.2011	Female	3.54	15.08	3.41	12.38	2.96	0	No
2011	TrRF4	ISO.TrRF4.12.2011	Female	3.21	13.86	3.18	11.05	2.75	0	No
2011	TrRF4	ISO.TrRF4.13.2011	Female	3.25	13.2	2.7	10.68	2.63	0	No
2011	TrRF4	ISO.TrRF4.14.2011	Female	3.9	14.53	3.29	12.41	3.12	0	No
2011	TrRF4	ISO.TrRF4.15.2011	Male	N/A	N/A	N/A	N/A	2.85	0	No
2011	TrRF4	ISO.TrRF4.16.2011	Male	3.61	14.62	3.65	12.22	2.91	0	No
2011	TrRF4	ISO.TrRF4.17.2011	Male	3.55	14.6	3.79	11.82	2.9	0	No
2011	TrRF4	ISO.TrRF4.18.2011	Male	3.4	14.48	2.93	11.39	2.84	0	No
2011	TrRF4	ISO.TrRF4.19.2011	Male	3.02	12.48	2.62	10.1	2.42	0	No
2011	TrRF4	ISO.TrRF4.20.2011	Male	2.92	11.39	2.46	8.97	2.25	0	No
2011	TrRF4	ISO.TrRF4.21.2011	Male	2.8	11.85	N/A	8.86	2.41	0	No
2011	TrRF4	ISO.TrRF4.22.2011	Male	3.5	12.28	3.04	N/A	3.27	0	No
2011	TrRF4	ISO.TrRF4.23.2011	Male	2.88	10.57	2.42	9.37	2.39	0	No
2012	uISKe	ISO.uISKe.1.2012	Male	3.59	14.93	3.33	12.45	3.29	0	No
2012	uISKe	ISO.uISKe.2.2012	Male	3.65	14.71	3.39	12.64	3.1	0	No
2012	QiOKk	ISO.QiOKk.1.2012	Male	3.6	15.01	3	11.47	3.35	2	Yes
2012	QiOKk	ISO.QiOKk.2.2012	Female	3.22	11.84	2.42	10.36	2.67	0	No
2012	QiOKk	ISO.QiOKk.3.2012	Female	3.51	12.47	2.75	10.38	2.74	0	No
2012	QiOKk	ISO.QiOKk.4.2012	Female	3.56	13.81	3.06	11.49	2.81	0	No
2012	QiOKk	ISO.QiOKk.5.2012	Female	3.38	13.33	2.89	11.04	2.82	0	No
2012	QiOKk	ISO.QiOKk.6.2012	Female	3.76	13.5	3.15	11.34	3.05	0	No
2012	QiOKk	ISO.QiOKk.7.2012	Female	3.47	15.08	2.85	11.74	2.89	0	No
2012	QiOKk	ISO.QiOKk.8.2012	Male	3.76	14.89	3.36	11.91	2.53	0	No
2012	QiOKk	ISO.QiOKk.9.2012	Female	3.32	12.25	2.7	9.63	2.71	0	No
2012	QiOKk	ISO.QiOKk.10.2012	Female	3.02	12.67	2.74	10.74	2.84	0	No
2011	0GSjz	ISO.0GSjz.1.2011	Female	3.75	16.72	3.48	13.46	3.13	0	No
2011	gbEGj	ISO.gbEGj.1.2011	Male	3.3	12	2.54	9.51	2.59	1	Yes
2011	gbEGj	ISO.gbEGj.2.2011	Female	3.3	15.6	3.51	11.6	N/A	1	Yes
2011	gbEGj	ISO.gbEGj.3.2011	Female	4.2	13.41	4.02	10.96	2.97	1	Yes
2011	gbEGj	ISO.gbEGj.4.2011	Male	3.01	12.3	2.71	9.83	2.27	0	No
2012	gbEGj	ISO.gbEGj.5.2012	Male	3.25	13.32	2.98	11.28	2.53	1	Yes
2012	gbEGj	ISO.gbEGj.6.2012	N/A	3.51	12.47	3.24	12.29	2.8	0	No
2012	gbEGj	ISO.gbEGj.7.2012	Male	3.34	13.7	3.02	11.16	2.83	0	No
2012	gbEGj	ISO.gbEGj.8.2012	Male	3.1	15.31	2.78	11.55	2.84	0	No
2012	gbEGj	ISO.gbEGj.9.2012	Female	3.52	14.57	2.96	11.62	2.88	0	No
2012	gbEGj	ISO.gbEGj.10.2012	Male	3.41	13.78	3.04	11.88	2.95	0	No
2012	gbEGj	ISO.gbEGj.11.2012	Female	3.54	13.56	2.84	11.13	2.69	0	No
2012	gbEGj	ISO.gbEGj.12.2012	Male	3.83	14.58	2.59	12.66	2.99	0	No
2012	gbEGj	ISO.gbEGj.13.2012	Male	3.66	13.51	3.47	11.47	2.73	0	No
2012	gbEGj	ISO.gbEGj.14.2012	Male	3.7	14.36	2.77	11.52	2.82	0	No
2012	gbEGj	ISO.gbEGj.15.2012	Female	3.47	13.77	2.98	11.81	2.74	0	No
2012	gbEGj	ISO.gbEGj.16.2012	Male	3.6	13.02	3.02	11.67	2.9	0	No
2012	SAk6r	ISO.SAk6r.1.2012	Female	3.72	14.54	3.26	11.66	2.76	2	Yes
2012	SAk6r	ISO.SAk6r.2.2012	Female	3.27	13.05	3.01	10.24	2.84	2	Yes
2012	SAk6r	ISO.SAk6r.3.2012	Female	2.91	11.96	2.16	9.3	2.61	3	Yes
2012	SAk6r	ISO.SAk6r.4.2012	Female	4.14	15.22	3.21	12.65	3.11	0	No
2012	SAk6r	ISO.SAk6r.5.2012	Female	3.68	14.65	2.75	12.2	3.04	0	No
2012	SAk6r	ISO.SAk6r.6.2012	Female	3.46	13.74	3.14	11.69	3.17	0	No
2012	SAk6r	ISO.SAk6r.7.2012	Female	3.41	14.76	2.78	11.55	3.02	0	No
2012	SAk6r	ISO.SAk6r.8.2012	Female	2.53	10.54	2.21	8.95	2.07	0	No
2012	SAk6r	ISO.SAk6r.9.2012	Female	N/A	N/A	N/A	9.32	2.25	0	No
2012	SAk6r	ISO.SAk6r.10.2012	Female	3.34	14.45	3.21	11.24	2.75	0	No
2012	dqrON	ISO.dqrON.1.2012	Male	2.9	12.74	3	11.09	2.44	1	Yes
2012	dqrON	ISO.dqrON.2.2012	Male	2.6	11.53	2.84	10.71	2.75	2	Yes
2012	dqrON	ISO.dqrON.3.2012	Female	3.11	13.96	2.91	11.31	2.6	0	No
2012	dqrON	ISO.dqrON.4.2012	Female	3.27	13.03	2.76	11.5	2.71	0	No
2012	iO6vH	ISO.iO6vH.1.2012	Female	2.51	12.3	2.66	10.41	2.39	0	No
2011	lvTbU	ISO.lvTbU.1.2011	Female	3.6	13.61	3.23	11.12	2.85	0	No
2011	lvTbU	ISO.lvTbU.2.2011	Female	N/A	N/A	N/A	11.41	3.11	0	No
2011	lvTbU	ISO.lvTbU.3.2011	Female	3.53	14.71	2.94	11.02	2.77	0	No
2013	lvTbU	ISO.lvTbU.4.2013	Male	N/A	N/A	N/A	11.17	2.61	0	No
2013	lvTbU	ISO.lvTbU.5.2013	Female	3.95	16.5	3.57	13.29	3.2	0	No
2013	lvTbU	ISO.lvTbU.6.2013	Male	3.47	15	2.96	11.75	2.93	0	No
2013	lvTbU	ISO.lvTbU.7.2013	Male	3.5	14.55	3.34	11.98	3.04	0	No
2013	lvTbU	ISO.lvTbU.8.2013	Female	3.85	15.85	N/A	13.15	2.99	0	No
2013	lvTbU	ISO.lvTbU.9.2013	Male	3.37	14.31	2.87	11.63	2.79	0	No
2013	lvTbU	ISO.lvTbU.10.2013	N/A	3.55	14.29	3.18	11.69	2.83	0	No
2012	6FUNv	ISO.6FUNv.1.2012	Male	3.5	15.49	2.91	10.95	2.97	2	Yes
2013	6FUNv	ISO.6FUNv.2.2013	Male	3.1	13.31	2.68	10.11	2.68	2	Yes
2013	6FUNv	ISO.6FUNv.3.2013	Male	3.02	13.94	2.7	10.79	2.63	1	Yes
2013	6FUNv	ISO.6FUNv.4.2013	Female	3.42	14.61	3.06	11.83	2.79	0	No
2013	6FUNv	ISO.6FUNv.5.2013	Male	3.35	12.95	2.96	N/A	2.68	0	No
2013	6FUNv	ISO.6FUNv.6.2013	Female	3.81	15.1	3.29	12.23	2.83	0	No
2013	6FUNv	ISO.6FUNv.7.2013	Male	3.27	13.9	2.72	10.94	2.77	0	No
2013	6FUNv	ISO.6FUNv.8.2013	Male	3.12	12.12	2.88	10.23	2.52	0	No
2013	6FUNv	ISO.6FUNv.9.2013	Male	3.5	14.28	3.27	11.96	2.76	0	No
2013	6FUNv	ISO.6FUNv.10.2013	Female	3.07	13.28	2.82	10.54	2.59	0	No
2011	WJHmh	ISO.WJHmh.1.2011	Female	3.75	15.54	4.09	11.95	2.92	0	No
2011	WJHmh	ISO.WJHmh.2.2011	Female	3.85	15.97	3.93	12.92	3.04	0	No
2011	WJHmh	ISO.WJHmh.3.2011	Female	3.82	15.85	3.53	12.37	3.13	0	No
2011	WJHmh	ISO.WJHmh.4.2011	Male	3.27	13.3	2.98	10.66	2.62	0	No
2011	WJHmh	ISO.WJHmh.5.2011	Female	3.84	15.56	3.32	12.08	3.1	0	No
2011	WJHmh	ISO.WJHmh.6.2011	Female	3.77	15.19	3.33	12.1	3.12	0	No
2011	WJHmh	ISO.WJHmh.7.2011	Male	3.42	14.86	2.91	10.85	2.96	0	No
2011	WJHmh	ISO.WJHmh.8.2011	Female	3.75	14.52	3.16	11.38	3.04	0	No
2011	WJHmh	ISO.WJHmh.9.2011	Male	3.17	12.56	2.91	9.84	2.34	0	No
2011	WJHmh	ISO.WJHmh.10.2011	Male	3.12	13.91	2.7	10.92	2.49	0	No
2011	WJHmh	ISO.WJHmh.11.2011	Female	3.88	15.08	2.88	11.7	3.19	0	No
2011	WJHmh	ISO.WJHmh.12.2011	Female	3.51	14.2	3.5	11.64	2.88	0	No
2011	WJHmh	ISO.WJHmh.13.2011	Male	3.57	13.21	2.93	10.45	2.75	0	No
2011	WJHmh	ISO.WJHmh.14.2011	Female	3.24	13.31	2.78	10.11	2.62	0	No
2011	WJHmh	ISO.WJHmh.15.2011	Male	3.62	15.22	3.99	11.58	2.94	0	No
2011	WJHmh	ISO.WJHmh.16.2011	Female	3.85	16.15	4.25	11.82	3.04	0	No
2013	WJHmh	ISO.WJHmh.17.2013	Female	3.73	14.91	3.58	13.03	3.36	1	Yes
2013	WJHmh	ISO.WJHmh.18.2013	Female	3.79	15.98	3.69	12.84	3.16	0	No
2013	WJHmh	ISO.WJHmh.19.2013	Male	3.2	12.5	2.71	10.66	2.55	0	No
2013	WJHmh	ISO.WJHmh.20.2013	Male	3.1	12.55	3	10.19	2.31	0	No
2011	A3kcA	ISO.A3kcA.1.2011	Male	3.1	12.4	2.7	9.34	N/A	1	Yes
2011	A3kcA	ISO.A3kcA.2.2011	Female	3.48	13.63	2.94	11.03	N/A	0	No
2011	A3kcA	ISO.A3kcA.3.2011	Female	3.55	14.53	2.91	10.94	2.97	0	No
2011	A3kcA	ISO.A3kcA.4.2011	Female	3.64	14.97	2.87	11.86	2.95	0	No
2011	A3kcA	ISO.A3kcA.5.2011	Female	3.35	13.3	2.56	10.18	2.78	0	No
2011	A3kcA	ISO.A3kcA.6.2011	Male	2.59	10.41	2.34	8.34	2.12	0	No
2012	xomGl	ISO.xomGl.1.2012	Male	3.5	12.68	2.78	9.92	2.93	1	Yes
2012	xomGl	ISO.xomGl.2.2012	Female	2.95	12.33	2.43	10.06	2.53	0	No
2013	xomGl	ISO.xomGl.3.2013	Female	3.49	13.22	3.06	11.31	2.65	0	No
2013	98vV9	ISO.98vV9.1.2013	Female	3.12	12.2	2.56	9.58	2.47	0	No
2013	98vV9	ISO.98vV9.2.2013	Male	3.25	13.2	2.72	10.49	2.73	0	No
2013	98vV9	ISO.98vV9.3.2013	Male	3.16	12.81	2.67	10.43	2.85	0	No
2012	TUJhp	ISO.TUJhp.1.2012	Male	3.17	13.32	2.89	10.68	3.33	2	Yes
2013	nj3Tv	ISO.nj3Tv.1.2013	Female	4.05	16.32	3.69	13.27	3.35	0	No
2013	nj3Tv	ISO.nj3Tv.2.2013	Male	3.11	13.02	2.69	10.04	2.43	0	No
2013	nj3Tv	ISO.nj3Tv.3.2013	Male	3.31	14.36	2.6	11.7	2.92	0	No
2013	nj3Tv	ISO.nj3Tv.4.2013	Male	3.04	12.39	2.86	11.07	2.67	0	No
2013	nj3Tv	ISO.nj3Tv.5.2013	Female	4.02	16.05	3.4	13.02	3.45	0	No
2013	2IVbG	ISO.2IVbG.1.2013	Female	3.55	14.28	3.18	11.58	2.89	2	Yes
2013	2IVbG	ISO.2IVbG.2.2013	Male	3.64	14.4	3.53	N/A	3.11	0	No
2013	phL7O	ISO.phL7O.1.2013	Female	3.78	15.9	3.4	11.48	3.16	1	Yes
2013	phL7O	ISO.phL7O.2.2013	Male	3.48	14.3	3.13	11.15	2.72	0	No
2013	phL7O	ISO.phL7O.3.2013	Female	4.2	17.1	3.46	13.47	3.16	0	No
2013	phL7O	ISO.phL7O.4.2013	Female	3.78	15.4	3.11	12.53	3.15	0	No
2013	phL7O	ISO.phL7O.5.2013	Female	3.82	14.15	3.3	12.13	3.07	0	No
2013	phL7O	ISO.phL7O.6.2013	Female	3.56	16.3	3.09	11.41	2.46	0	No
2013	phL7O	ISO.phL7O.7.2013	Female	3.91	16.6	3.62	13.68	3.19	0	No
2013	phL7O	ISO.phL7O.8.2013	Female	4.15	16.6	3.51	13.78	3.46	0	No
2013	phL7O	ISO.phL7O.9.2013	Female	3.69	15	2.93	11.69	2.88	0	No
2013	vnlxz	ISO.vnlxz.1.2013	Female	3.66	14.08	3.3	11.15	3.16	1	Yes
2013	vnlxz	ISO.vnlxz.2.2013	Female	4.11	15.48	3.5	12.97	3.41	0	No
2013	vnlxz	ISO.vnlxz.3.2013	Female	4	15.91	3.82	12.73	3.2	0	No
2013	vnlxz	ISO.vnlxz.4.2013	Male	3.85	14.1	3.03	11.34	3.56	0	No
2013	vnlxz	ISO.vnlxz.5.2013	Male	2.56	11.5	2.38	9.36	2.34	0	No
2012	OxeKC	ISO.OxeKC.1.2012	Female	3.58	15.02	3.18	11.57	2.96	1	Yes
2013	OxeKC	ISO.OxeKC.2.2013	Male	3.33	13.2	2.69	10.67	2.82	1	Yes
2013	OxeKC	ISO.OxeKC.3.2013	Male	3.15	13.35	3.14	10.72	2.76	0	No
2012	rZ0ul	ISO.rZ0ul.1.2012	Female	3.5	10.91	3.67	11.25	3.1	1	Yes
2012	rZ0ul	ISO.rZ0ul.2.2012	Female	4.04	16.55	3.53	12.28	3.28	0	No
2012	rZ0ul	ISO.rZ0ul.3.2012	Female	3.87	16.26	3.39	12.08	3.18	0	No
2012	rZ0ul	ISO.rZ0ul.4.2012	Female	3.43	14.2	3.01	11.39	2.91	0	No
2012	rZ0ul	ISO.rZ0ul.5.2012	Female	3.2	14.66	2.68	10.69	2.55	0	No
2012	rZ0ul	ISO.rZ0ul.6.2012	Female	3.5	13.37	3.05	12.36	3.03	0	No
2012	rZ0ul	ISO.rZ0ul.7.2012	Female	3.5	14.14	3.19	11.9	2.88	0	No
2012	rZ0ul	ISO.rZ0ul.8.2012	Female	3.5	12.75	2.88	10.75	2.91	0	No
2012	rZ0ul	ISO.rZ0ul.9.2012	Female	3.4	14.83	3.6	11.85	2.89	0	No
2012	rZ0ul	ISO.rZ0ul.10.2012	Female	3.4	14.98	2.89	11.37	2.6	0	No
2012	rZ0ul	ISO.rZ0ul.11.2012	Female	3.5	14.74	3.2	11.61	3.09	0	No
2012	rZ0ul	ISO.rZ0ul.12.2012	Male	3.5	14.21	3.31	12.26	2.98	0	No
2012	rZ0ul	ISO.rZ0ul.13.2012	Female	3.48	14.65	3.05	11.6	2.56	0	No
2012	rZ0ul	ISO.rZ0ul.14.2012	Female	4.29	16.79	2.95	13.06	3.29	0	No
2012	rZ0ul	ISO.rZ0ul.15.2012	Male	3.97	15.15	3.46	13.14	3.18	0	No
2012	P4Wxh	ISO.P4Wxh.1.2012	Female	3.71	14.93	1.45	12.51	2.97	0	No
2012	P4Wxh	ISO.P4Wxh.2.2012	Female	3.51	14.63	2.94	12.28	2.66	0	No
2012	P4Wxh	ISO.P4Wxh.3.2012	Female	3.2	13.01	2.66	10.78	2.72	0	No
2012	P4Wxh	ISO.P4Wxh.4.2012	Female	N/A	N/A	N/A	11.81	2.59	0	No
2012	P4Wxh	ISO.P4Wxh.5.2012	Female	3.47	14.42	3.42	12.55	3.05	0	No
2012	P4Wxh	ISO.P4Wxh.6.2012	Male	3.84	14.27	3.37	12.82	3.13	0	No
2012	P4Wxh	ISO.P4Wxh.7.2012	Female	3.45	14.17	3.3	11.67	2.85	0	No
2012	P4Wxh	ISO.P4Wxh.8.2012	Female	3.47	14.65	2.69	12.37	3.03	0	No
2012	P4Wxh	ISO.P4Wxh.9.2012	Male	3.96	15.02	3.34	12.56	3.01	0	No
2012	P4Wxh	ISO.P4Wxh.10.2012	Female	3.59	14.1	3.01	11.68	2.86	0	No
2012	P4Wxh	ISO.P4Wxh.11.2012	Female	2.63	11.92	2.36	9.43	2.4	0	No
2012	P4Wxh	ISO.P4Wxh.12.2012	Female	3.35	14.52	2.85	11.64	2.97	0	No
2012	P4Wxh	ISO.P4Wxh.13.2012	Female	3.2	13.11	2.68	10.95	2.44	0	No
2012	P4Wxh	ISO.P4Wxh.14.2012	Male	3.78	14.46	3.04	12.15	3.12	0	No
2012	P4Wxh	ISO.P4Wxh.15.2012	Female	3.17	13.48	2.77	10.52	2.6	0	No
2012	P4Wxh	ISO.P4Wxh.16.2012	Male	3.69	14.89	3.28	12.63	3.15	0	No
2012	P4Wxh	ISO.P4Wxh.17.2012	Female	3.51	14.71	3.08	N/A	2.91	0	No
2013	P4Wxh	ISO.P4Wxh.18.2013	Male	3.68	14.48	3.26	11.95	2.82	0	No
2013	P4Wxh	ISO.P4Wxh.19.2013	Male	3.26	14.15	2.96	10.89	3.08	0	No
2013	P4Wxh	ISO.P4Wxh.20.2013	Female	3.41	14.65	2.94	11.69	3.06	0	No
2013	P4Wxh	ISO.P4Wxh.21.2013	Male	3.18	12.7	2.73	10.51	2.5	0	No
2013	P4Wxh	ISO.P4Wxh.22.2013	Female	3.15	12.51	2.56	9.6	2.31	0	No
2013	P4Wxh	ISO.P4Wxh.23.2013	Female	3.63	15.06	3.6	11.96	2.92	0	No
2013	P4Wxh	ISO.P4Wxh.24.2013	Female	3.71	14	3.15	11.64	2.99	0	No
2013	P4Wxh	ISO.P4Wxh.25.2013	Male	3.54	13.8	2.87	11.09	2.92	0	No
2013	P4Wxh	ISO.P4Wxh.26.2013	Female	3.53	14.12	2.84	11.6	2.74	0	No
2013	P4Wxh	ISO.P4Wxh.27.2013	Female	3.12	13.12	2.75	10.74	2.56	0	No
2012	yLOw6	ISO.yLOw6.1.2012	Male	3.64	15.61	3.27	12.34	3.25	0	No
2012	yLOw6	ISO.yLOw6.2.2012	Male	3.3	14.76	2.9	11.81	2.95	0	No
2012	yLOw6	ISO.yLOw6.3.2012	Female	3.54	14.83	2.69	11.72	2.81	0	No
2012	yLOw6	ISO.yLOw6.4.2012	Male	2.88	13.94	2.88	11.36	2.76	0	No
2011	AZjsh	ISO.AZjsh.1.2011	Female	3.5	15.5	3.64	11.43	2.99	4	Yes
2011	AZjsh	ISO.AZjsh.2.2011	Female	3.32	14.23	3.03	11.43	2.72	0	No
2011	AZjsh	ISO.AZjsh.3.2011	Female	3.18	13.64	2.71	11.19	2.67	0	No
2011	AZjsh	ISO.AZjsh.4.2011	Female	3.42	13.74	2.94	10.63	3.13	0	No
2012	AZjsh	ISO.AZjsh.5.2012	Male	N/A	N/A	N/A	11.95	3.2	1	Yes
2012	AZjsh	ISO.AZjsh.6.2012	Male	4	14.95	3.54	12.44	N/A	1	Yes
2012	AZjsh	ISO.AZjsh.7.2012	Male	2.97	14.07	2.89	10.49	2.85	2	Yes
2012	AZjsh	ISO.AZjsh.8.2012	Male	4.09	14.91	3.74	12.95	3.35	0	No
2012	AZjsh	ISO.AZjsh.9.2012	Male	3.96	13.86	3.5	13.01	3.28	0	No
2012	AZjsh	ISO.AZjsh.10.2012	Female	3.61	13.43	2.88	12.21	2.84	0	No
2012	AZjsh	ISO.AZjsh.11.2012	Female	N/A	N/A	N/A	9.81	2.31	0	No
2012	AZjsh	ISO.AZjsh.12.2012	Female	4.08	15.78	3.54	13.97	3.25	0	No
2012	AZjsh	ISO.AZjsh.13.2012	Female	3.74	13.81	3.59	12.29	2.82	0	No
2012	AZjsh	ISO.AZjsh.14.2012	Female	3.14	12.98	2.88	10.07	2.54	0	No
2012	AZjsh	ISO.AZjsh.15.2012	Male	3.51	14.74	3.11	12.3	3.16	0	No
2012	AZjsh	ISO.AZjsh.16.2012	Female	3.39	15.57	3.12	12.34	2.96	0	No
2012	AZjsh	ISO.AZjsh.17.2012	Female	3.62	15.62	3.25	12.85	3.17	0	No
2012	AZjsh	ISO.AZjsh.18.2012	Female	3.55	15.3	3.41	12.52	2.88	0	No
2012	AZjsh	ISO.AZjsh.19.2012	Male	3.22	14.25	2.69	10.26	2.45	0	No
2012	AZjsh	ISO.AZjsh.20.2012	Male	3.84	15.73	3.63	12.48	3.08	0	No
2012	AZjsh	ISO.AZjsh.21.2012	Female	3.44	12.93	3.29	11.56	2.82	0	No
2012	AZjsh	ISO.AZjsh.22.2012	Female	3.5	14.03	2.85	11.69	3.3	0	No
2012	AZjsh	ISO.AZjsh.23.2012	Female	3.31	13.23	2.72	9.94	2.79	0	No
2012	AZjsh	ISO.AZjsh.24.2012	Female	2.43	14.55	3.31	12.62	2.82	0	No
2012	AZjsh	ISO.AZjsh.25.2012	Female	3.41	14.14	3.35	11.86	2.95	0	No
2012	AZjsh	ISO.AZjsh.26.2012	Female	N/A	N/A	N/A	10.23	2.5	0	No
2012	AZjsh	ISO.AZjsh.27.2012	Female	3.37	12.82	2.76	10.9	2.96	0	No
2013	AZjsh	ISO.AZjsh.28.2013	Female	3.58	13.58	2.92	12.2	3.21	1	Yes
2013	AZjsh	ISO.AZjsh.29.2013	Male	3.57	14.7	3.13	12.07	2.83	0	No
2013	AZjsh	ISO.AZjsh.30.2013	Male	3.77	15	3.29	12.69	3.18	0	No
2013	AZjsh	ISO.AZjsh.31.2013	Male	3.75	14.8	3.31	12.4	3.02	0	No
2013	AZjsh	ISO.AZjsh.32.2013	Female	3.53	14.16	3.05	11.23	2.73	0	No
2013	AZjsh	ISO.AZjsh.33.2013	Female	3.97	15.83	3.58	12.76	2.98	0	No
2013	AZjsh	ISO.AZjsh.34.2013	Female	2.74	11.97	2.5	9.52	2.17	0	No
2012	uijTr	ISO.uijTr.1.2012	Female	3.65	13.03	3.29	11.13	2.85	0	No
2012	uijTr	ISO.uijTr.2.2012	Female	3.67	14.52	2.39	N/A	3.95	0	No
2012	uijTr	ISO.uijTr.3.2012	Female	3.44	13.74	3.31	11.61	3.02	0	No
2012	uijTr	ISO.uijTr.4.2012	Female	3.53	14.69	3.33	11.79	3.12	0	No
2012	uijTr	ISO.uijTr.5.2012	Male	N/A	N/A	N/A	11.19	2.75	0	No
2012	uijTr	ISO.uijTr.6.2012	Female	3.56	13.67	3.35	10.73	3.14	0	No
2012	uijTr	ISO.uijTr.7.2012	Female	3.9	15.48	3.21	12.38	3.2	0	No
2012	uijTr	ISO.uijTr.8.2012	Female	3.78	14.79	3.46	12.43	3.16	0	No
2012	uijTr	ISO.uijTr.9.2012	Female	3.39	14.23	3.31	11.23	2.75	0	No
2012	uijTr	ISO.uijTr.10.2012	Female	4.44	15.15	3.39	13.22	3.26	0	No
2012	uijTr	ISO.uijTr.11.2012	Female	3.49	14.74	3.11	11.48	2.79	0	No
2012	uijTr	ISO.uijTr.12.2012	Female	3.59	14.52	3.27	11.94	2.87	0	No
2012	uijTr	ISO.uijTr.13.2012	Female	3.7	15.47	3.5	12.21	3.01	0	No
2012	uijTr	ISO.uijTr.14.2012	Female	3.89	14.54	3.46	12.23	3.03	0	No
2012	uijTr	ISO.uijTr.15.2012	Female	3.43	13.41	3.02	11.46	2.61	0	No
2012	uijTr	ISO.uijTr.16.2012	Female	3.06	12.86	2.55	10.41	2.46	0	No
2013	uijTr	ISO.uijTr.17.2013	Male	2.8	10.87	2.71	8.63	2.62	1	Yes
2013	uijTr	ISO.uijTr.18.2013	Male	3.32	13.4	2.7	10.88	2.96	0	No
2013	uijTr	ISO.uijTr.19.2013	Male	3.45	13.66	2.83	11.3	3.25	0	No
2013	uijTr	ISO.uijTr.20.2013	Female	3.49	14.79	2.98	12.36	3.21	0	No
2013	uijTr	ISO.uijTr.21.2013	Male	3.47	14.46	2.9	12.56	3.22	0	No
2013	uijTr	ISO.uijTr.22.2013	Female	3.59	14.78	3.27	12.39	3.23	0	No
2013	uijTr	ISO.uijTr.23.2013	Male	3.48	15.39	3.09	12.53	3.19	0	No
2013	uijTr	ISO.uijTr.24.2013	Female	3.45	14.91	2.9	12	2.92	0	No
2013	uijTr	ISO.uijTr.25.2013	Male	3.34	15.08	2.89	11.94	2.89	0	No
2013	uijTr	ISO.uijTr.26.2013	Male	3.55	14.59	3.13	12.69	3.33	0	No
2013	uijTr	ISO.uijTr.27.2013	Male	3.45	14.41	2.87	12.08	2.9	0	No
2013	uijTr	ISO.uijTr.28.2013	Female	3.33	13.37	2.7	11.19	2.73	0	No
2013	uijTr	ISO.uijTr.29.2013	Male	2.61	11.86	2.29	9	2.28	0	No
2013	uijTr	ISO.uijTr.30.2013	Male	3.36	13.6	2.97	10.81	2.73	0	No
2013	uijTr	ISO.uijTr.31.2013	Male	3.37	14.74	2.88	11.34	2.81	0	No
2013	uijTr	ISO.uijTr.32.2013	Female	3.38	14.04	2.97	10.98	2.99	0	No
2013	uijTr	ISO.uijTr.33.2013	Male	3.12	13.79	2.93	11.03	2.86	0	No
2013	uijTr	ISO.uijTr.34.2013	Male	3.62	14.79	3.17	11.58	3.34	0	No
2011	fLwK1	ISO.fLwK1.1.2011	Male	3.36	12.9	3.04	10.48	2.92	0	No
2011	fLwK1	ISO.fLwK1.2.2011	Male	4.12	14.37	3.2	11.53	3.16	0	No
2011	XvuFi	ISO.XvuFi.1.2011	Male	3.65	15.45	3.23	12.53	3.3	0	No
2012	XvuFi	ISO.XvuFi.2.2012	Female	3.47	14.08	2.85	10.91	2.81	0	No
2012	XvuFi	ISO.XvuFi.3.2012	Female	3.31	12.64	2.95	11.03	N/A	0	No
2012	XvuFi	ISO.XvuFi.4.2012	Female	3.46	14.14	2.92	11.52	2.88	0	No
2012	XvuFi	ISO.XvuFi.5.2012	Female	3.01	11.73	2.44	10.1	2.7	0	No
2012	XvuFi	ISO.XvuFi.6.2012	Female	3.75	16.12	2.91	12.79	2.96	0	No
2012	XvuFi	ISO.XvuFi.7.2012	Female	3.65	15.02	3.1	12.01	2.99	0	No
2013	XvuFi	ISO.XvuFi.8.2013	Male	3.75	16.02	3.4	12.19	3.13	0	No
2013	XvuFi	ISO.XvuFi.9.2013	Male	3.48	13.45	3.51	11.34	2.96	0	No
2013	XvuFi	ISO.XvuFi.10.2013	Female	3.54	15.12	3.36	11.92	2.97	0	No
2013	XvuFi	ISO.XvuFi.11.2013	Female	3.25	13.15	2.99	10.33	2.67	0	No
2013	XvuFi	ISO.XvuFi.12.2013	Male	3.4	13.92	3.14	11.16	2.91	0	No
2013	XvuFi	ISO.XvuFi.13.2013	Female	3.6	15.43	3.03	12.13	2.97	0	No
2013	XvuFi	ISO.XvuFi.14.2013	Female	3.64	15.47	3.18	12.25	3.04	0	No
2013	XvuFi	ISO.XvuFi.15.2013	Female	N/A	N/A	N/A	12.89	3.33	0	No
2012	Z4sxV	ISO.Z4sxV.1.2012	Female	3.85	14.6	3.37	12.54	3.39	0	No
2012	Z4sxV	ISO.Z4sxV.2.2012	Female	3.92	13.65	3.27	12.46	3.03	0	No
2012	Z4sxV	ISO.Z4sxV.3.2012	Female	3.76	14.03	3.26	11.51	2.94	0	No
2012	Z4sxV	ISO.Z4sxV.4.2012	Female	3.41	13.23	2.68	10.7	2.94	0	No
2012	Z4sxV	ISO.Z4sxV.5.2012	Female	3.17	11.74	2.68	10.18	2.47	0	No
2012	Z4sxV	ISO.Z4sxV.6.2012	Female	3.94	13.27	3.47	12.66	3.08	0	No
2012	Z4sxV	ISO.Z4sxV.7.2012	Female	2.94	11.46	3.03	10.09	2.58	0	No
2012	Z4sxV	ISO.Z4sxV.8.2012	Female	3.21	13.17	2.99	10.95	2.69	0	No
2012	Z4sxV	ISO.Z4sxV.9.2012	Female	3.82	14.15	2.77	12.1	3.02	0	No
2012	Z4sxV	ISO.Z4sxV.10.2012	Female	3.42	13.92	2.96	11.3	2.78	0	No
2012	Z4sxV	ISO.Z4sxV.11.2012	Female	3.35	14.41	3.24	11.83	2.82	0	No
2011	v8EUT	ISO.v8EUT.1.2011	Female	3.7	15	4.36	11.27	N/A	1	Yes
2013	wk3yD	ISO.wk3yD.1.2013	Male	2.85	11.48	2.45	9.12	2.27	0	No
2013	wk3yD	ISO.wk3yD.2.2013	Female	3.28	13.77	2.91	10.79	2.47	0	No
2013	wk3yD	ISO.wk3yD.3.2013	Male	3.29	12.68	2.75	10.07	2.68	0	No
2013	wk3yD	ISO.wk3yD.4.2013	Female	3.34	13.96	3.13	10.78	2.8	0	No
2013	wk3yD	ISO.wk3yD.5.2013	Female	3.85	15.4	3.38	12.11	3.09	0	No
2013	wk3yD	ISO.wk3yD.6.2013	Female	4.1	15.71	3.61	13.39	3.31	0	No
2013	wk3yD	ISO.wk3yD.7.2013	Female	4.08	16.13	3.78	13.88	3.44	0	No
2013	wk3yD	ISO.wk3yD.8.2013	Male	N/A	N/A	N/A	10.91	2.72	0	No
2013	wk3yD	ISO.wk3yD.9.2013	Female	3.54	14.51	2.88	11.27	2.84	0	No
2013	wk3yD	ISO.wk3yD.10.2013	Female	3.3	13.61	3.12	11.04	2.63	0	No
2013	wk3yD	ISO.wk3yD.11.2013	Female	3.77	15.33	3.36	11.77	2.91	0	No
2013	wk3yD	ISO.wk3yD.12.2013	Female	4.15	17.31	3.57	13.75	3.6	0	No
2013	wk3yD	ISO.wk3yD.13.2013	Female	4.08	15.34	3.56	13.05	3.36	0	No
2013	wk3yD	ISO.wk3yD.14.2013	Male	2.93	12.03	2.49	10.16	2.44	0	No
2013	wk3yD	ISO.wk3yD.15.2013	Male	3.48	14.43	3.11	11.61	N/A	0	No
2013	wk3yD	ISO.wk3yD.16.2013	Female	4.07	16.76	3.81	13.69	3.32	0	No
2013	wk3yD	ISO.wk3yD.17.2013	Male	3.26	13.92	2.88	11.04	2.89	0	No
2013	wk3yD	ISO.wk3yD.18.2013	Male	3.5	14.76	2.93	11.18	2.94	0	No
2013	wk3yD	ISO.wk3yD.19.2013	Female	3.64	15.23	3.19	11.61	3.01	0	No
2013	wk3yD	ISO.wk3yD.20.2013	Female	3.49	14.18	2.89	11.95	2.86	0	No
2012	2GiFE	ISO.2GiFE.1.2012	Male	3.4	12.65	2.53	10.18	2.8	2	Yes
2012	2GiFE	ISO.2GiFE.2.2012	Female	3.92	15.69	3.5	13.01	3.47	0	No
2012	2GiFE	ISO.2GiFE.3.2012	Female	3.74	15.65	2.81	12.63	3.17	0	No
